# Supplementary material for: A Review on Recent Approaches on Molecular Docking Studies of Novel Compounds Targeting Acetylcholinesterase in Alzheimer Disease
Source: Molecules. 2023 Jan 21;28(3):1084. doi: 10.3390/molecules28031084 (PMC9921523; doi:10.3390/molecules28031084)
Supplement: Supplementary file 1 [file molecules-28-01084-s001.zip]

Archive with 1 entries (1 files):
- molecules-2100680-supplementary.pdf
